# Supplementary material for: Isolation, characterization and functional analysis of a bacteriophage targeting Culex pipiens pallens resistance-associated Aeromonas hydrophila
Source: Parasit Vectors. 2024 May 15;17:222. doi: 10.1186/s13071-024-06281-x (PMC11094981; doi:10.1186/s13071-024-06281-x)
Supplement: Supplementary file 1 — Additional file 1: Sequence S1. COI Sequence of Culex pipiens pallens from the field. [file 13071_2024_6281_MOESM1_ESM.seq]

>06F+D+0+...+a2309147193-10-Contig1
GTGACCAAAAAATCAAAATAAATGTTGATATAAAATTGGATCTCCTCCTCCAATTGGATCAAAGAATGAAGTATTTAAATTTCGATCTGTTAATAACATAGTAATAGCACCAGCTAAAACAGGTAAAGAAAGAAGTAATAAAACTGCAGTAATTACTACTGATCAAACAAATAAAGGTATTCGATCAAGAGTAATTCCTGAAGATCGTATATTAATTACTGTTGTAATAAAATTTACTGCACCTAAAATTGATGAAATTCCTGCTAAATGTAAAGAAAAAATAGCTAAGTCTACTGAAGCTCCAGCATGAGCTGTTCCAGATGAAAGAGGGGGATACACTGTTCATCCAGTCCCAGCTCCATTTTCTACTAAACTACTTGAAAGTAGTAGTGTCAATGAAGGAGGTAGTATTCAAAAACTTATATTATTTATTCGAGGAAAGGCCATATCTGGAGCTCCTAACATTAAAGGAACTAATCAATTTCCAAATCCTCCAATTATGATTGGTATTACTATAAAAAAAATTATAATAAAAGCATGAGCAGTTACAATAACATTATAAATTTGATCATTTCCAATAAATACACCTGGTTGACTTAATTCTGCTCGAATTAGTAAACTTAAAGAAGTTCCAACTATTCCAGCTCAAGCTCCAAAAATAAAATATAATGTTCCAATATCTTATAT
